# Supplementary material for: Use of Benzodiazepines in Medical Students: A Comparative Analysis Between Medical and Other University Degrees
Source: Med Sci (Basel). 2025 Sep 1;13(3):164. doi: 10.3390/medsci13030164 (PMC12452709; doi:10.3390/medsci13030164)
Supplement: Supplementary file 1 [file medsci-13-00164-s001.zip]

Archive with 2 entries (2 files):
- Supplementary File S1. Survey Instrument.pdf
- Supplementary File S2. Original Microsoft Forms.pdf
